# Supplementary material for: Tuning Plasmonic Properties of Gold Nanoparticles by Employing Nanoscale DNA Hydrogel Scaffolds
Source: Biosensors (Basel). 2022 Dec 24;13(1):20. doi: 10.3390/bios13010020 (PMC9855890; doi:10.3390/bios13010020)
Supplement: Supplementary file 1 [file biosensors-13-00020-s001.zip]

Archive with 1 entries (1 files):
- biosensors-2086275-supplementary.pdf
